# Supplementary material for: Decreased natural organic matter in water distribution decreases nitrite formation in non-disinfected conditions, via enhanced nitrite oxidation
Source: Water Res X. 2020 Sep 30;9:100069. doi: 10.1016/j.wroa.2020.100069 (PMC7552091; doi:10.1016/j.wroa.2020.100069)
Supplement: Multimedia component 2 [file mmc2.xml]

<?xml version="1.0" encoding="utf-8" standalone="no"?>
<data>
  <datasets>
    <author>pirjo.rantanen@aalto.fi</author>
    <type>1</type>
    <dataset>
      <name>Nitrification test data with tap water and varying natural organic matter</name>
      <caption />
      <description>Laboratory scale nitrification tests with tap water. The effect of two different NOM concentrations were tested.</description>
      <filetype>
        <name />
      </filetype>
      <filesize />
      <source>0</source>
      <sourcename>Original Data</sourcename>
      <access>
        <type>1</type>
        <name>Data available in data repository</name>
        <reponame>Zenodo.org</reponame>
        <PersistentId>10.5281/zenodo.3894530</PersistentId>
        <deeplinkurl>https://zenodo.org/deposit/3894530</deeplinkurl>
      </access>
    </dataset>
  </datasets>
</data>
